# Supplementary material for: Reserve and Maintenance in the Aging Brain: A Longitudinal Study of Healthy Older Adults
Source: eNeuro. 2022 Feb 2;9(1):ENEURO.0455-21.2022. doi: 10.1523/ENEURO.0455-21.2022 (PMC8856699; doi:10.1523/ENEURO.0455-21.2022)
Supplement: Extended Data Figure 1-1 — Estimated model parameters and their corresponding t values and p-values of the optimal LME models for the total GM volume, total WM volume, and total CSF volume using data from all participants, male only participants, and female only participants. Download Figure 1-1, XLS file. [file enu-eN-NWR-0455-21-s01.xls]

## Sheet: Figure 1-1
	Intercept	bAge	bTime	Sex	eTIV	Optimal LME model
GM
All
Estimates	365187	-1748.9	-2497.54	-8503.6	0.244213	GMV ~ bAge + Time + Sex + eTIV + (1|ID)
T-stat	14.3025	-8.84451	-10.1422	-2.09792	19.2785
P-value	9.87784e-41	7.94525e-18	1.34928e-22	0.0362827	2.50163e-66
Male
Estimates	453293	-2717.3	-2494.98		0.22878	GMV ~ bAge + Time + eTIV + (1|ID)
T-stat	9.67081	-6.91845	-5.52386		9.61766
P-value	1.23057e-18	5.00802e-11	9.40205e-08		1.76917e-18
Female
Estimates	305316	-1237.06	-2498.79		0.258096	GMV ~ bAge + Time + eTIV + (1|ID)
T-stat	11.8449	-5.82939	-8.5277		18.4276
P-value	2.13014e-28	1.05515e-08	2.22729e-16		4.70634e-57
WM
All
Estimates	125469	-1456.71	-2579.83	2349.33	0.282892	WMV ~ bAge + Time + Sex + eTIV + (1|ID)
T-stat	3.82516	-5.73433	-13.0421	0.451152	17.3827
P-value	0.000142785	1.47637e-08	7.70058e-35	0.652025	3.19281e-56
Male
Estimates	181126	-2219.44	-3029.07		0.280152	WMV ~ bAge + Time + eTIV + (1|ID)
T-stat	3.33073	-4.87054	-7.53741		10.1508
P-value	0.00101717	2.1379e-06	1.27063e-12		4.48607e-20
Female
Estimates	95623.5	-1067.73	-2369.94		0.288109	WMV ~ bAge + Time + eTIV + (1|ID)
T-stat	2.60621	-3.53454	-10.7977		14.4502
P-value	0.00945526	0.000450282	2.37196e-24		3.19609e-39
CSF
All
Estimates	-432.168	11.7379	8.46944	-52.4825	0.00069317	CSF ~ bAge + Time + Sex + eTIV + (Time|ID)
T-stat	-1.57288	5.51944	6.13312	-1.20327	5.08408
P-value	0.116214	4.85012e-08	1.46603e-09	0.229293	4.78826e-07
Male
Estimates	-250.193	9.84022	11.9882		0.000658928	CSF ~ bAge + Time + eTIV + (Time|ID)
T-stat	-0.509126	2.40197	4.16283		2.63779
P-value	0.611179	0.0171453	4.52619e-05		0.00894605
Female
Estimates	-644.804	14.543	6.65261		0.00067654	CSF ~ bAge + Time + eTIV + (Time|ID)
T-stat	-2.33288	6.40021	4.3896		4.50436
P-value	0.0200893	3.86523e-10	1.41331e-05		8.4724e-06
