# Supplementary material for: Reserve and Maintenance in the Aging Brain: A Longitudinal Study of Healthy Older Adults
Source: eNeuro. 2022 Feb 2;9(1):ENEURO.0455-21.2022. doi: 10.1523/ENEURO.0455-21.2022 (PMC8856699; doi:10.1523/ENEURO.0455-21.2022)
Supplement: Extended Data Figure 2-1 — Estimated model parameters and their corresponding t values and p-values (corrected for multiple comparisons using FDR) of the optimal LME models for regional GM volume using all participants’ data. Download Figure 2-1, XLS file. [file enu-eN-NWR-0455-21-s02.xls]

## Sheet: Figure 2-1
ROIs	Estimates					T-value					FDR-corrected p-value
Left	Intercept	bAge	bTime	Sex	eTIV	Intercept	bAge	bTime	Sex	eTIV	Intercept	bAge	bTime	Sex	eTIV
bankssts	1338.66	-11.6436	-3.03763	24.5769	0.00109188	3.92778	-4.41602	-1.71752	0.45432	6.45627	0.000197192	2.99179e-05	0.111199	0.681647	9.6778e-10
caudalanteriorcingulate	680.468	-5.25172	-13.5093	44.5433	0.000839837	1.7669	-1.76704	-8.53877	0.729054	4.39343	0.101996	0.101996	1.04863e-15	0.503223	3.26173e-05
caudalmiddlefrontal	2160.55	-14.8312	-34.3679	126.383	0.00299821	2.33313	-2.06772	-5.6468	0.859643	6.52569	0.029726	0.0544084	8.35409e-08	0.430841	6.54425e-10
cuneus	2266.08	-5.7868	-11.8467	-104.813	0.0008852	4.41124	-1.45466	-4.66002	-1.2852	3.47296	3.03398e-05	0.176932	1.02789e-05	0.236768	0.00106383
entorhinal	1192.92	-4.7237	-3.87484	-54.6818	0.000676565	3.46835	-1.77302	-1.25871	-1.00143	3.96488	0.00107579	0.101438	0.247084	0.360444	0.000174861
fusiform	5774.93	-33.5555	-14.017	180.125	0.00364067	5.9569	-4.47712	-1.61848	1.17082	7.5681	1.54483e-08	2.30445e-05	0.134011	0.282847	9.1931e-13
inferiorparietal	5385.38	-46.9788	-44.8181	117.521	0.00670945	4.34382	-4.89488	-5.14675	0.597141	10.9071	4.00838e-05	3.518e-06	1.03742e-06	0.58686	7.13452e-24
inferiortemporal	6715.82	-44.0236	-12.8281	-429.675	0.00476935	4.9143	-4.15974	-1.11799	-1.98055	7.03424	3.25223e-06	8.26293e-05	0.306309	0.066138	2.88456e-11
isthmuscingulate	875.704	0.378433	-12.9185	-178.506	0.00125331	2.43873	0.136156	-6.02044	-3.13164	7.03428	0.0229656	0.899677	1.10246e-08	0.00329691	2.88456e-11
lateraloccipital	7878.38	-39.7626	-20.4584	-311.935	0.00465367	5.97277	-3.89212	-1.63645	-1.48964	7.11117	1.42428e-08	0.000226425	0.129669	0.167292	1.88363e-11
lateralorbitofrontal	3473.18	-10.2389	-18.9158	-159.992	0.00283567	6.34462	-2.41708	-4.03372	-1.84132	10.44	1.82688e-09	0.024256	0.000134162	0.0880159	4.52316e-22
lingual	4905.44	-22.138	-26.5452	-189.4	0.00195319	4.89803	-2.85665	-5.82387	-1.19138	3.93009	3.49346e-06	0.00742767	3.21616e-08	0.274254	0.000197192
medialorbitofrontal	2523.25	-3.51365	-39.6063	-141.525	0.00190462	5.40995	-0.972906	-10.0918	-1.91143	8.23052	2.89117e-07	0.373298	6.52112e-21	0.0769734	8.82171e-15
middletemporal	8506.55	-51.7205	-7.71965	-405.562	0.00371154	7.10527	-5.57694	-0.75626	-2.13373	6.24855	1.89032e-11	1.19222e-07	0.488554	0.0470678	3.11572e-09
parahippocampal	1901.2	-9.46764	-10.2415	35.4564	0.000422113	6.27535	-4.03451	-5.20315	0.737154	2.80818	2.68198e-09	0.000134162	7.96804e-07	0.49948	0.00854333
paracentral	1240.92	-4.93029	-31.1604	218.466	0.00164605	3.12346	-1.60313	-8.33202	3.46417	8.35057	0.00337061	0.13722	4.42731e-15	0.00108616	4.08032e-15
parsopercularis	3117.53	-9.83889	-16.8975	-206.372	0.00124462	4.63274	-1.88949	-5.64414	-1.93203	3.72738	1.15009e-05	0.0804154	8.39243e-08	0.0737216	0.000419339
parsorbitalis	1813.87	-4.1241	-4.74683	-130.24	0.000424331	6.38048	-1.87331	-2.66733	-2.8858	3.00839	1.48516e-09	0.0825908	0.012615	0.00681459	0.004774
parstriangularis	2346.81	-6.62928	-9.78304	-196.316	0.00104689	4.55956	-1.66324	-3.73916	-2.40254	4.09939	1.59651e-05	0.123175	0.000402919	0.0251212	0.000104642
pericalcarine	1389.55	-3.12566	-12.3443	-76.8366	0.00070218	2.90871	-0.844997	-4.45181	-1.01314	2.9623	0.00640429	0.438381	2.56517e-05	0.356436	0.00548273
postcentral	2370.58	-15.0912	-55.1502	372.48	0.00556862	2.11383	-1.73803	-6.10744	2.09227	10.008	0.0490273	0.107681	6.83147e-09	0.0514713	1.07431e-20
posteriorcingulate	1686.03	-6.99036	-26.6692	-68.4603	0.00123596	4.1634	-2.23106	-12.3302	-1.06506	6.1507	8.26293e-05	0.037946	2.0147e-29	0.329925	5.40766e-09
precentral	6740.89	-22.7861	-71.7874	313.336	0.00538939	5.17624	-2.2604	-5.31572	1.5158	8.34117	9.07395e-07	0.0354918	4.59108e-07	0.16019	4.25277e-15
precuneus	3486.87	-20.1049	-75.6864	-33.1895	0.00504395	3.88111	-2.89169	-10.9286	-0.232734	11.3148	0.000233836	0.00672326	7.00233e-24	0.835702	3.00497e-25
rostralanteriorcingulate	362.017	-6.85788	-19.3098	37.4652	0.00171476	0.88933	-2.17739	-8.61132	0.57984	8.4893	0.415714	0.0427457	6.62433e-16	0.597354	1.49044e-15
rostralmiddlefrontal	5458.28	-26.0849	-69.6134	-667.333	0.00730836	3.053	-1.88828	-6.30051	-2.35228	8.23716	0.00416954	0.0804154	2.36108e-09	0.0285006	8.62123e-15
superiorfrontal	9872.19	-26.3202	-208.082	-154.804	0.00843598	4.99343	-1.72058	-10.9907	-0.49333	8.59988	2.2152e-06	0.111199	4.88592e-24	0.656707	6.97901e-16
superiorparietal	4975.72	-40.0458	-56.4004	95.6963	0.00728571	3.07978	-3.20596	-5.31862	0.373228	9.08733	0.00385718	0.00260454	4.56403e-07	0.737286	1.7137e-17
superiortemporal	5891.15	-37.5311	-32.5124	40.6819	0.00577337	4.66743	-3.83899	-4.31876	0.203017	9.21919	1.00057e-05	0.000275138	4.41335e-05	0.856823	6.05809e-18
supramarginal	4991.05	-35.9688	-31.1675	-207.996	0.00570624	3.17024	-2.95168	-3.92873	-0.83227	7.30465	0.00290999	0.00564369	0.000197192	0.444797	5.56139e-12
frontalpole	853.344	-2.11866	-9.80944	-33.5408	0.000181126	6.93973	-2.22481	-8.55345	-1.71821	2.96893	5.13937e-11	0.0382291	9.68352e-16	0.111199	0.00539498
temporalpole	1706.68	4.47275	0.367877	-84.6913	0.00047081	4.55888	1.54236	0.104085	-1.42496	2.53488	1.59651e-05	0.152635	0.919933	0.185773	0.0178934
transversetemporal	622.628	-1.43562	-9.45734	-4.9587	0.00043772	3.01829	-0.899598	-7.57658	-0.151447	4.27618	0.00464661	0.410959	8.84886e-13	0.890141	5.24498e-05
insula	3259.5	0.448957	-23.2052	-246.564	0.00250532	5.84516	0.103965	-5.20871	-2.78519	9.05514	2.87865e-08	0.919933	7.81239e-07	0.00907669	2.13305e-17
Right
bankssts	1672.63	-12.8459	-12.5631	-22.7625	0.000859559	5.39134	-5.36439	-7.25848	-0.462469	5.58224	3.16283e-07	3.61607e-07	7.33307e-12	0.677783	1.16957e-07
caudalanteriorcingulate	1392.76	-7.45105	-10.992	-63.5705	0.000678646	3.37513	-2.33545	-7.03806	-0.970677	3.31394	0.00147331	0.0296738	2.88456e-11	0.373298	0.00181023
caudalmiddlefrontal	2462.16	-12.7551	-39.2487	-26.7846	0.00257246	2.72277	-1.82114	-6.62408	-0.186568	5.73362	0.0107516	0.0916773	3.62032e-10	0.867362	5.24968e-08
cuneus	1980.41	-9.51647	-18.6822	-19.821	0.00146154	4.0767	-2.52917	-6.41473	-0.256998	6.06381	0.000114332	0.0181014	1.23504e-09	0.821418	8.74143e-09
entorhinal	1121.32	3.45131	-6.99585	-128.481	0.000397872	3.08375	1.22531	-2.13779	-2.22557	2.20542	0.00382704	0.259863	0.0467921	0.0382291	0.039994
fusiform	6915.92	-43.2246	-21.8041	-276.746	0.00363507	6.39678	-5.16436	-2.60032	-1.61252	6.77645	1.36127e-09	9.56085e-07	0.0149807	0.135139	1.42559e-10
inferiorparietal	6873.14	-55.891	-86.8181	81.1801	0.00740124	4.64052	-4.87346	-8.04064	0.345261	10.0715	1.11762e-05	3.87484e-06	3.40158e-14	0.756713	6.60414e-21
inferiortemporal	6774.25	-40.3661	-14.7323	-199.856	0.00442089	5.41999	-4.17265	-1.40319	-1.00737	7.12889	2.76666e-07	8.03652e-05	0.192768	0.358391	1.70337e-11
isthmuscingulate	1383.84	-4.2979	-11.265	-54.9733	0.000909414	3.94351	-1.58153	-6.04434	-0.986761	5.22307	0.000189615	0.142258	9.69076e-09	0.367328	7.31795e-07
lateraloccipital	9206.27	-49.6236	-43.7741	-541.055	0.0043509	6.28947	-4.38016	-4.16034	-2.32862	5.99063	2.49287e-09	3.43549e-05	8.26293e-05	0.0299337	1.29781e-08
lateralorbitofrontal	3805.13	-10.2889	-12.9401	-241.12	0.00263455	6.65776	-2.3272	-2.80068	-2.65812	9.28998	3.01108e-10	0.0299337	0.00869928	0.0129001	3.53291e-18
lingual	5960.35	-29.667	-32.84	-265.144	0.00203458	6.23147	-4.00852	-5.91719	-1.74634	4.2865	3.41194e-09	0.000147044	1.92342e-08	0.106192	5.04933e-05
medialorbitofrontal	3235.77	-9.55595	-20.2461	-228.812	0.00196075	7.14969	-2.72759	-4.83257	-3.18503	8.73211	1.50886e-11	0.0106483	4.69049e-06	0.00278229	2.65159e-16
middletemporal	7935.57	-54.7575	-46.6396	-111.256	0.00473855	6.8751	-6.12868	-4.80458	-0.607227	8.27417	7.6144e-11	6.09295e-09	5.2843e-06	0.581533	6.69139e-15
parahippocampal	2131.71	-8.32494	-10.3947	0.985806	0.000126083	8.12089	-4.09933	-6.49473	0.0236607	0.967992	1.91452e-14	0.000104642	7.83121e-10	0.98113	0.373298
paracentral	1675.84	-10.5447	-13.9568	29.3836	0.00192579	3.06769	-2.49263	-3.39545	0.338816	7.10514	0.00399342	0.0198742	0.00137755	0.759423	1.89032e-11
parsopercularis	2804.58	-11.0206	-32.1829	-289.359	0.00120487	4.20797	-2.13859	-10.353	-2.73557	3.64286	6.95383e-05	0.0467921	8.69277e-22	0.0104462	0.000573789
parsorbitalis	2074.48	-8.00612	-21.1727	-83.9171	0.000715362	5.66362	-2.82435	-9.31483	-1.44332	3.93601	7.68656e-08	0.0081688	3.02268e-18	0.180121	0.000194274
parstriangularis	3213.84	-15.9562	-39.362	-153.973	0.00143439	4.1187	-2.64405	-12.5566	-1.24326	3.70438	9.77156e-05	0.0133172	4.01345e-30	0.252879	0.00045576
pericalcarine	1410.02	-4.23425	-2.71476	-39.8484	0.000965172	2.913	-1.12963	-0.796928	-0.518554	4.01867	0.00634994	0.301612	0.465475	0.640007	0.000141896
postcentral	1760.67	-4.08912	-70.8294	398.884	0.00517132	1.49158	-0.448071	-7.02728	2.12932	8.82834	0.167271	0.682342	2.97051e-11	0.0473862	1.28141e-16
posteriorcingulate	1637.13	-11.5855	-18.6855	14.7281	0.00150442	4.15976	-3.80624	-8.43504	0.235787	7.70331	8.26293e-05	0.000311476	2.19695e-15	0.835702	3.7424e-13
precentral	6269.18	-18.8933	-106.436	579.344	0.0050482	4.07135	-1.58566	-8.19581	2.37038	6.60726	0.00011616	0.141605	1.11722e-14	0.0272748	3.96899e-10
precuneus	3433.71	-22.4197	-41.9563	181.811	0.00517908	3.26935	-2.75674	-6.15378	1.09043	9.93866	0.00210424	0.0098478	5.37405e-09	0.318	1.84269e-20
rostralanteriorcingulate	429.075	-5.97461	-7.18529	-53.1668	0.00126797	1.11475	-2.01121	-4.26855	-0.870674	6.6371	0.306871	0.0617801	5.3846e-05	0.425544	3.38305e-10
rostralmiddlefrontal	5778.17	-29.5515	-110.26	-959.609	0.00777775	2.53646	-1.68055	-10.0716	-2.65516	6.879	0.0178934	0.119271	6.60414e-21	0.0129516	7.54188e-11
superiorfrontal	7437.95	-27.6058	-168.871	-451.052	0.00965508	3.88839	-1.86631	-9.3507	-1.48582	10.1722	0.000228457	0.0835694	2.36402e-18	0.167918	3.51314e-21
superiorparietal	3846.01	-25.1587	-70.8477	553.084	0.00681482	2.2335	-1.8869	-6.47072	2.02325	7.97635	0.0378723	0.0804154	8.96915e-10	0.0602849	5.34917e-14
superiortemporal	5397.08	-30.4404	-65.5711	118.915	0.00532083	4.8239	-3.51366	-9.72889	0.669508	9.58509	4.85179e-06	0.000921178	1.06922e-19	0.539924	3.4536e-19
supramarginal	3523.82	-14.5266	-60.4692	-32.8895	0.00490168	2.62436	-1.39711	-7.29672	-0.154292	7.3575	0.0140383	0.194264	5.75386e-12	0.890141	3.94129e-12
frontalpole	877.268	-1.14134	-7.07076	-60.9318	0.000267675	5.75554	-0.967235	-4.74098	-2.51837	3.53962	4.68869e-08	0.373298	7.11495e-06	0.0185759	0.000841491
temporalpole	1743.92	-1.72496	-5.41679	-76.3158	0.000705652	5.30906	-0.678568	-1.5752	-1.46375	4.3298	4.71086e-07	0.53544	0.143542	0.174525	4.23393e-05
transversetemporal	465.618	-1.77064	-7.17291	16.899	0.000340529	3.43813	-1.69156	-7.79003	0.786326	5.067	0.00118746	0.116999	2.04683e-13	0.470717	1.54361e-06
insula	3877.06	-1.93977	-43.3765	-293.424	0.00210543	6.98657	-0.451778	-10.2433	-3.3313	7.64628	3.83079e-11	0.681647	2.07017e-21	0.00171209	5.50674e-13
