# Supplementary material for: Reserve and Maintenance in the Aging Brain: A Longitudinal Study of Healthy Older Adults
Source: eNeuro. 2022 Feb 2;9(1):ENEURO.0455-21.2022. doi: 10.1523/ENEURO.0455-21.2022 (PMC8856699; doi:10.1523/ENEURO.0455-21.2022)
Supplement: Extended Data Figure 2-2 — Estimated model parameters and their corresponding t values and p-values (corrected for multiple comparisons using FDR) of the optimal LME models for regional GM volume using data from male participants only. Download Figure 2-2, XLS file. [file enu-eN-NWR-0455-21-s03.xls]

## Sheet: Figure 2-2
ROIs	Estimates				T-value				FDR-corrected p-value
Left	Intercept	bAge	bTime	eTIV	Intercept	bAge	bTime	eTIV	Intercept	bAge	bTime	eTIV
bankssts	870.021	-14.3169	1.43989	0.00151374	1.60812	-3.15828	0.423304	5.51272	0.13508	0.00397435	0.698158	1.16501e-06
caudalanteriorcingulate	865.009	-2.00662	-14.8127	0.000577103	1.41058	-0.391161	-5.7958	1.85331	0.187252	0.717153	3.57019e-07	0.0851373
caudalmiddlefrontal	2459.05	-22.9007	-43.468	0.00316261	1.64271	-1.82618	-3.84881	4.1623	0.127709	0.0896191	0.000481993	0.000173771
cuneus	2943.79	-14.4042	-5.30134	0.000812609	3.32524	-1.94179	-1.24528	1.80851	0.00253972	0.0719738	0.241941	0.0926924
entorhinal	1330.75	-6.08174	-9.96216	0.000648805	2.24474	-1.22471	-1.62088	2.15635	0.0377132	0.249527	0.132259	0.0455472
fusiform	6458.32	-28.4873	-10.7438	0.00295948	4.01092	-2.11655	-0.726038	3.61918	0.000278468	0.0494236	0.507799	0.00104101
inferiorparietal	7610.07	-60.034	-38.2407	0.00580634	3.57575	-3.36602	-2.26985	5.3757	0.00118162	0.0022489	0.0355722	1.71692e-06
inferiortemporal	9986.61	-68.0582	-14.0952	0.00366835	4.51759	-3.67356	-0.609167	3.27	4.89016e-05	0.000880418	0.581532	0.00288108
isthmuscingulate	1690.66	-11.3933	-11.1469	0.00123279	2.73054	-2.19583	-3.15234	3.92297	0.0124038	0.0417426	0.0040201	0.000375099
lateraloccipital	9618.98	-49.8952	0.356076	0.00393594	4.00773	-2.48088	0.0135365	3.23148	0.000278468	0.0219216	0.989212	0.00317074
lateralorbitofrontal	4752.39	-21.1731	-7.27904	0.00246021	5.09536	-2.71794	-0.830634	5.19282	5.6915e-06	0.0127004	0.442913	3.79383e-06
lingual	8205.37	-36.3279	-12.137	0.000408446	4.95601	-2.61894	-1.40896	0.486039	9.13318e-06	0.015849	0.187252	0.663121
medialorbitofrontal	3147.56	-12.3603	-42.8864	0.00188595	4.17727	-1.95727	-6.43415	4.932	0.000168258	0.0698165	1.76034e-08	9.97119e-06
middletemporal	11588.1	-62.9767	-10.0231	0.00217036	5.44468	-3.53121	-0.493332	2.00923	1.32104e-06	0.00133279	0.66159	0.0626003
parahippocampal	2411.57	-10.0628	-8.58662	0.000109957	4.78492	-2.38234	-2.17964	0.429897	1.6176e-05	0.0276002	0.0432287	0.695836
paracentral	2051.73	-14.5088	-34.1736	0.00153554	2.86947	-2.422	-4.79318	4.23108	0.00896627	0.0252612	1.58847e-05	0.000141178
parsopercularis	5249.12	-14.4384	-13.5396	3.08754e-05	4.08712	-1.34311	-2.612	0.047351	0.000219767	0.207309	0.0160651	0.965828
parsorbitalis	3014.11	-11.1235	-1.21722	-6.32032e-05	6.49644	-2.86551	-0.434326	-0.268288	1.35924e-08	0.00900905	0.69515	0.806522
parstriangularis	3444.21	-12.2094	-9.0653	0.000566555	3.55443	-1.50521	-1.85172	1.15166	0.00125068	0.160935	0.0851373	0.279495
pericalcarine	2292.15	-10.0107	-12.496	0.00040941	2.77202	-1.44462	-2.31744	0.975581	0.0111241	0.177392	0.0318188	0.365269
postcentral	2720.66	-35.7957	-60.2794	0.00625861	1.50557	-2.36446	-3.31221	6.82423	0.160935	0.0284535	0.00260802	2.93039e-09
posteriorcingulate	1922.64	-11.4834	-27.1	0.00127868	2.52477	-1.79959	-7.18546	3.30833	0.0201361	0.094056	7.13767e-10	0.00261943
precentral	10039.9	-75.0609	-81.6921	0.00552853	3.88066	-3.46265	-2.92213	4.21061	0.000436536	0.00166744	0.00774207	0.000151242
precuneus	5525.01	-43.9288	-74.063	0.00474599	4.06871	-3.86075	-5.62504	6.8862	0.000233463	0.000465773	8.09452e-07	2.52557e-09
rostralanteriorcingulate	263.104	-6.89713	-20.1521	0.0017828	0.411011	-1.28639	-4.8283	5.48669	0.704788	0.22724	1.43819e-05	1.2311e-06
rostralmiddlefrontal	10809.7	-50.3442	-89.1828	0.00486991	3.00073	-1.67314	-3.79689	2.66121	0.00629141	0.120554	0.000574083	0.0144014
superiorfrontal	14265.5	-47.5215	-253.106	0.00650819	4.11008	-1.63611	-7.00659	3.69348	0.000203113	0.128837	1.63279e-09	0.000826872
superiorparietal	6671.75	-67.5904	-59.2072	0.00738351	2.15192	-2.60335	-2.72339	4.69156	0.0458073	0.0163628	0.0125823	2.41024e-05
superiortemporal	6652.1	-66.0568	-36.08	0.00653524	2.81427	-3.33559	-2.79913	5.44712	0.0100793	0.00247379	0.0104021	1.32104e-06
supramarginal	7997.65	-98.9197	-31.5729	0.00650397	2.84512	-4.19918	-2.00873	4.55885	0.00938007	0.000156146	0.0626003	4.16305e-05
frontalpole	805.087	-2.65615	-12.1375	0.000238535	4.99664	-1.96976	-5.50598	2.91642	7.7454e-06	0.0681803	1.16501e-06	0.00782174
temporalpole	883.836	7.88622	-3.76431	0.000866529	1.4027	1.49376	-0.665175	2.70962	0.188458	0.163781	0.54469	0.0129275
transversetemporal	619.383	-4.00402	-11.0216	0.000556117	1.55549	-1.20113	-4.83253	2.75102	0.147929	0.258573	1.43819e-05	0.0117574
insula	4050.96	-7.88106	-11.1003	0.00234076	4.05086	-0.940379	-1.39615	4.61217	0.000247436	0.383293	0.189926	3.3588e-05
Right
bankssts	1569.54	-14.1685	-14.2912	0.00099017	2.94113	-3.19116	-4.46593	3.64874	0.00740966	0.00359569	5.89874e-05	0.000954276
caudalanteriorcingulate	1858.45	-13.5656	-13.6748	0.000647612	2.80026	-2.44956	-4.85747	1.92034	0.0104021	0.0235915	1.31321e-05	0.0751951
caudalmiddlefrontal	2831.05	-15.1961	-63.1009	0.00244989	1.55095	-0.993433	-5.51797	2.64439	0.148586	0.357042	1.16501e-06	0.0150179
cuneus	2825.75	-14.6839	-16.9735	0.00113013	3.59579	-2.2299	-3.37438	2.83352	0.00111024	0.038736	0.00220524	0.00964628
entorhinal	636.426	-0.339315	-3.39266	0.000885555	0.936377	-0.0595693	-0.492767	2.56733	0.383997	0.959609	0.66159	0.0179977
fusiform	6024.71	-49.8233	-6.77378	0.00450372	2.97108	-2.93454	-0.483506	4.37515	0.0068527	0.00750618	0.663121	8.52792e-05
inferiorparietal	9902.11	-74.7897	-90.7437	0.00623526	4.04095	-3.6434	-4.12251	5.01339	0.000254105	0.000962877	0.000198503	7.52279e-06
inferiortemporal	7087.38	-41.7646	1.12632	0.0042598	3.51799	-2.48196	0.0619668	4.16269	0.00138375	0.0219216	0.959609	0.000173771
isthmuscingulate	1591.02	-8.20563	-8.82186	0.000945599	2.79593	-1.72069	-2.49986	3.27416	0.0104307	0.109719	0.0211826	0.00286529
lateraloccipital	13652.2	-68.5683	-14.3488	0.00221388	5.43537	-3.25732	-0.715477	1.7368	1.32288e-06	0.00293211	0.512785	0.107057
lateralorbitofrontal	5083.6	-20.612	-13.6364	0.0022461	5.84122	-2.82583	-1.7302	5.08566	2.98825e-07	0.0098032	0.10805	5.79667e-06
lingual	10707.2	-57.6684	-27.8273	0.000134771	6.63942	-4.26975	-2.68788	0.164628	7.45573e-09	0.000124135	0.0135928	0.882365
medialorbitofrontal	3839.57	-17.6607	-25.3413	0.00192404	4.87979	-2.67916	-3.09453	4.81811	1.21189e-05	0.0137624	0.00477477	1.47599e-05
middletemporal	10800.6	-75.3464	-40.9847	0.00374653	6.0289	-5.03288	-2.4179	4.1177	1.26528e-07	7.04462e-06	0.0253951	0.000199641
parahippocampal	2524.75	-9.71757	-9.80948	-7.34623e-05	5.45946	-2.51249	-3.43398	-0.31282	1.32104e-06	0.0205819	0.00180946	0.774652
paracentral	1883.22	-31.4467	-20.4102	0.00271997	1.91245	-3.81114	-2.62431	5.44252	0.0761718	0.000550052	0.0157057	1.32104e-06
parsopercularis	4454.56	-21.6713	-38.6741	0.000597331	3.25906	-1.89294	-6.8733	0.860941	0.00293211	0.0784338	2.52557e-09	0.426261
parsorbitalis	2668.94	-15.18	-27.8166	0.000648566	4.33956	-2.94702	-7.39112	2.07746	9.74054e-05	0.00733055	2.79022e-10	0.0540254
parstriangularis	4736.64	-26.8422	-48.4547	0.00092602	3.29128	-2.23158	-8.25963	1.26682	0.00272753	0.038736	3.83073e-12	0.234113
pericalcarine	1931.33	-9.30317	8.61056	0.000845731	2.37253	-1.36403	1.30437	2.04689	0.0280105	0.200501	0.221122	0.0578078
postcentral	4550.85	-43.6297	-89.3319	0.00510215	2.49708	-2.85975	-4.79999	5.5151	0.0212186	0.0090373	1.57057e-05	1.16501e-06
posteriorcingulate	2773.85	-21.4205	-21.6219	0.00119213	4.25016	-3.92833	-5.56371	3.59604	0.000132524	0.000371754	1.04742e-06	0.00111024
precentral	10082.6	-53.9326	-141.838	0.0041138	3.55873	-2.27269	-5.31879	2.86071	0.00124381	0.0355071	2.12939e-06	0.0090373
precuneus	4848.55	-34.3663	-46.867	0.00477578	2.51651	-2.12892	-4.00529	4.88361	0.020477	0.0482071	0.000278468	1.21189e-05
rostralanteriorcingulate	936.944	-8.07612	-8.52085	0.00102829	1.40852	-1.45026	-2.69861	3.04489	0.187252	0.176293	0.0132615	0.0055121
rostralmiddlefrontal	10485.3	-78.1607	-162.139	0.00693696	2.64141	-2.35648	-7.67827	3.44033	0.0150518	0.028897	7.30628e-11	0.00178641
superiorfrontal	11347.9	-63.5315	-225.329	0.00872196	3.30002	-2.20509	-6.53517	4.99762	0.00267096	0.0410057	1.20476e-08	7.7454e-06
superiorparietal	4703.86	-42.6255	-85.7829	0.00703307	1.45549	-1.57386	-3.70233	4.28789	0.175336	0.143315	0.000809002	0.000118868
superiortemporal	8034.65	-51.9346	-65.1131	0.00452607	4.03445	-3.11565	-6.32385	4.4764	0.000257477	0.00449471	2.98089e-08	5.73731e-05
supramarginal	4534.68	-31.8136	-86.0298	0.00502062	1.90087	-1.59163	-5.17728	4.14658	0.0774249	0.138973	3.96932e-06	0.000182622
frontalpole	1177.33	-4.63607	-8.59183	0.000225106	5.05375	-2.37617	-3.26104	1.90385	6.55714e-06	0.0278978	0.00293211	0.077283
temporalpole	1331.32	-0.78788	-2.56567	0.000934679	2.39904	-0.169607	-0.480396	3.31788	0.0265538	0.881684	0.663121	0.00258098
transversetemporal	790.541	-5.73154	-8.87472	0.000303396	3.54817	-3.07187	-5.91216	2.68261	0.00126657	0.00509589	2.19375e-07	0.0137133
insula	4252.63	-20.5027	-51.1042	0.00268777	4.27582	-2.45991	-6.28518	5.32486	0.00012298	0.0230728	3.41847e-08	2.12939e-06
