# Supplementary material for: Reserve and Maintenance in the Aging Brain: A Longitudinal Study of Healthy Older Adults
Source: eNeuro. 2022 Feb 2;9(1):ENEURO.0455-21.2022. doi: 10.1523/ENEURO.0455-21.2022 (PMC8856699; doi:10.1523/ENEURO.0455-21.2022)
Supplement: Extended Data Figure 3-1 — Estimated model parameters and their corresponding t values and p-values (corrected for multiple comparisons using FDR) of the optimal LME models for selected subcortical ROIs using data from all participants, male only participants, and female only participants. This extended data supports both Figures 3, 4. Download Figure 3-1, XLS file. [file enu-eN-NWR-0455-21-s05.xls]

## Sheet: Figure 3-1
	Estimates					T-value					FDR-corrected p-value
Subcortical ROI	(Intercept)	bAge	bTime	Sex	eTIV	(Intercept)	bAge	bTime	Sex	eTIV	(Intercept)	bAge	bTime	Sex	eTIV
ALL
Amygdala	3646.1	-22.6042	0.0411511	-140.203	0.000801581	10.4808	-8.38807	0.0125584	-2.53856	4.64432	8.5712e-23	1.04675e-15	0.989984	0.0156611	6.56145e-06
Hippocampus	7913.31	-47.6961	-46.6565	54.1335	0.0021698	11.6777	-9.08707	-9.21149	0.503183	6.45381	3.15115e-27	5.55601e-18	2.27888e-18	0.664864	5.54911e-10
Pallidum	1650.48	1.01647	19.647	-67.1909	0.00152082	3.6173	0.287606	4.69636	-0.927568	6.7182	0.000492109	0.793576	5.34769e-06	0.429046	1.11667e-10
Putamen	8062.89	-38.0474	-50.924	-282.761	0.00280496	8.34263	-5.08393	-8.87743	-1.84291	5.84925	1.36056e-15	8.71258e-07	2.71043e-17	0.0848777	1.55569e-08
Caudate	4406.21	-16.1944	-43.3758	53.7919	0.00228089	5.87357	-2.78767	-9.84149	0.451671	6.12785	1.48688e-08	0.00779725	1.89805e-20	0.685948	3.78191e-09
Thalamus	9775.43	-65.5205	-82.3324	-143.192	0.00531339	8.67672	-7.50833	-10.5075	-0.80056	9.50552	1.2099e-16	5.84006e-13	8.5712e-23	0.484192	2.65112e-19
Cerebellum	80207.6	-318.091	52.2852	-1797.87	0.0246906	9.4869	-4.85598	0.532758	-1.33945	5.88666	2.65112e-19	2.59047e-06	0.660418	0.226094	1.46031e-08
CerebellumWM	21051.6	-86.1613	-87.4983	-499.301	0.0105048	5.81349	-3.0713	-2.25593	-0.868506	5.84729	1.79684e-08	0.00328416	0.032525	0.453442	1.55569e-08
MALE	(Intercept)	bAge	bTime	eTIV		(Intercept)	bAge	bTime	eTIV		(Intercept)	bAge	bTime	eTIV
Amygdala	4975.84	-33.9034	-1.3856	0.000422515		7.88962	-6.4139	-0.2333	1.32013		4.64887e-12	9.26484e-09	0.842062	0.215059
Hippocampus	9302.08	-58.6724	-41.208	0.00173347		7.22954	-5.44129	-4.80633	2.65459		1.29329e-10	5.66806e-07	6.54108e-06	0.0118622
Pallidum	871.279	-0.427999	14.4275	0.00210375		1.02259	-0.0599984	1.70373	4.8641		0.33946	0.952212	0.110592	5.41944e-06
Putamen	9763.89	-55.6633	-51.6481	0.00245928		5.60756	-3.81627	-4.90388	2.78263		3.29403e-07	0.000328932	4.89458e-06	0.00853106
Caudate	5611.8	-38.1012	-55.7097	0.00245324		4.03156	-3.2663	-6.22286	3.47254		0.000163412	0.00192844	1.57967e-08	0.000994593
Thalamus	10014.8	-82.4127	-84.5926	0.00590415		5.45359	-5.35879	-5.29295	6.33408		5.66806e-07	7.55774e-07	9.37185e-07	1.07765e-08
Cerebellum	76101.5	-301.831	191.567	0.0266404		5.05082	-2.38997	0.899491	3.48459		2.70177e-06	0.0226569	0.394009	0.000994593
CerebellumWM	22209.3	-126.142	-126.94	0.0115214		3.80384	-2.57809	-1.49217	3.88876		0.000328932	0.0141247	0.162491	0.000267568
FEMALE
Amygdala	2710.28	-16.3954	0.703043	0.00109969		7.62438	-5.60248	0.176586	5.69334		7.69274e-13	8.37622e-08	0.887651	5.50575e-08
Hippocampus	7145.6	-41.3785	-49.2124	0.00248446		10.32	-7.25694	-7.86044	6.60324		4.51686e-21	6.2816e-12	2.23647e-13	2.99761e-10
Pallidum	2013.35	0.758504	21.9823	0.00120745		4.33415	0.198305	4.72805	4.78317		2.30729e-05	0.887651	4.61394e-06	3.76033e-06
Putamen	6880.74	-27.8568	-50.7272	0.00298834		6.77392	-3.33771	-7.37676	5.4132		1.13115e-10	0.001125	3.54211e-12	2.00746e-07
Caudate	3807.67	-5.4762	-37.9589	0.00225256		4.95296	-0.865431	-7.25306	5.39179		1.83497e-06	0.42732	6.2816e-12	2.11364e-07
Thalamus	9857.6	-57.814	-81.6505	0.00476873		7.81545	-5.5731	-8.8232	6.957		2.45295e-13	9.15788e-08	2.55971e-16	3.89263e-11
Cerebellum	81389.8	-331.446	-12.2227	0.0231172		8.8806	-4.39122	-0.11696	4.642		2.4756e-16	1.87099e-05	0.906943	6.57528e-06
CerebellumWM	19825.4	-65.9894	-68.7576	0.0100667		4.78179	-1.93269	-1.6949	4.46827		3.76033e-06	0.0638748	0.103747	1.38623e-05
